# Supplementary material for: Brain Hsp90 Inhibition Mitigates Facial Allodynia in a Rat Model of CSD Headache and Upregulates Endocannabinoid Signaling in the PAG
Source: Pharmaceuticals (Basel). 2025 Sep 24;18(10):1430. doi: 10.3390/ph18101430 (PMC12567276; doi:10.3390/ph18101430)
Supplement: Supplementary file 1 [file pharmaceuticals-18-01430-s001.zip]

Archive with 1 entries (1 files):
- pharmaceuticals-3844096-supplementary.pdf
